# Supplementary material for: Analysis of Attitudes and Practices towards the Influenza Vaccine in High-Risk Adults in Poland
Source: Vaccines (Basel). 2024 Mar 21;12(3):341. doi: 10.3390/vaccines12030341 (PMC10975961; doi:10.3390/vaccines12030341)
Supplement: Supplementary file 1 [file vaccines-12-00341-s001.zip]

Archive with 1 entries (1 files):
- vaccines-2885580-supplementary.pdf
